# Supplementary material for: Protective Effects of Bacopa monnieri Extract, Mixed Thai Berry Extract and Their Combination Against Chronic Unpredictable Mild Stress-Induced Behavioral Changes in Rats
Source: Pharmaceuticals (Basel). 2026 Jun 24;19(7):981. doi: 10.3390/ph19070981 (PMC13414855; doi:10.3390/ph19070981)
Supplement: Supplementary file 1 [file pharmaceuticals-19-00981-s001.zip]

Archive with 1 entries (1 files):
- pharmaceuticals-4314798-supplementary.pdf
